# Supplementary material for: Experiences of service users receiving peer support in mental health services: Qualitative findings from the international UPSIDES trial
Source: Glob Ment Health (Camb). 2026 Apr 17;13:e88. doi: 10.1017/gmh.2026.10203 (PMC13150774; doi:10.1017/gmh.2026.10203)
Supplement: Goldfarb et al. supplementary material [file S2054425126102039sup001.zip]

Archive with 3 entries (3 files):
- Supplementary material file 1  - COREQ.docx
- Supplementary file 2 - context of the study sites.docx
- Supplementary file 3 - interview topic guide.docx
